# Supplementary material for: Agronomic improvement using gamma ray induced mutagenesis is associated with changes in phytochemical and phytohormonal profiles in functional rice variety ‘Gathuwan’
Source: BMC Plant Biol. 2025 Aug 12;25:1069. doi: 10.1186/s12870-025-07036-1 (PMC12341213; doi:10.1186/s12870-025-07036-1)
Supplement: Supplementary file 2 — Supplementary Material 2. [file 12870_2025_7036_MOESM2_ESM.xlsx]

## Sheet: S2.1 Metabolite distribution
	A. Distribution of meabolites into compound classes				B. Distribution of functional metabolites found among Gathuwan and mutnts of Gathuwan
	Compound class	No. of metabolies			Samples	Amino acids and derivatives	Phenolics	Indole derivatives	Terpenes and derivatives	Alkaloids	Fats & lipids	Vitamins	Sterols	Other bio-active compounds
	Other phytochemicals	6			Gathuwan	26	28	6	9	4	9	2	2	4
	Vitamins	5			Mutant 12	24	20	4	7	3	4	0	1	3
	Indoles and derivatives	9			Mutant 8	26	19	7	14	7	4	1	2	4
	Sterols and derivatives	11			Mutant 7	21	22	4	15	5	6	2	2	4
	Carbohydrates	14			Mutant 6	25	23	8	11	9	5	3	7	5
	Alkaloids	14
	Fatty acids and lipids	16
	Terpenoid	26
	Amino acids	45
	Phenolics	53
	Other compounds	75

## Sheet: S2.2 Univariate analysis
	A. Fold change analysis
	Sample	Upregulated	Downregulated	Unsignificant
	Mutant 6/ Gathuwan	92	110	18
	Mutant 7/ Gathuwan	81	91	25
	Mutant 8/ Gathuwan	68	93	27
	Mutant 12/ Gathuwan	68	89	26
	B. t-test for significance of features
	Sample	Significant	Unsignificant
	Mutant 6 vs. Gathuwan	175	45
	Mutant 7 vs. Gathuwan	142	55
	Mutant 8 vs. Gathuwan	139	49
	Mutant 12 vs. Gathuwan	109	74
	C. Volcano plot for significant fold change of features
	Sample	Significantly upregulated	Significantly Downregulated	Unsignificant
	Mutant 6 vs. Gathuwan	84	91	45
	Mutant 7 vs. Gathuwan	68	74	55
	Mutant 8 vs. Gathuwan	61	76	51
	Mutant 12 vs. Gathuwan	49	60	74

## Sheet: S2.3 Multivariate analysis
	A. Principal Component Analysis
	Sample pair	PC 1	PC 2	PC 3	PC 4	PC 5
	Gathuwan vs Mutant 6	76.7	10.2	5.5	4.1	3.4
	Gathuwan vs Mutant 7	73.3	9.5	7.3	5.1	4.8
	Gathuwan vs Mutant 8	77.2	9.6	5.8	4.7	2.7
	Gathuwan vs Mutant 12	67.2	11.3	9.1	7.2	5.2
	B. Pair-wise PERMANOVA Results
	Sample pair	F.Model	R2	pval	p.adj
	Gathuwan vs Mutant 12	2401.1	0.9983	0.1	0.1
	Gathuwan vs Mutant 6	1693.2	0.9976	0.1	0.1
	Gathuwan vs Mutant 7	4388.2	0.9991	0.1	0.1
	Gathuwan vs Mutant 8	2191.6	0.9982	0.1	0.1
	Mutant 12 vs Mutant 6	637.2	0.9934	0.1	0.1
	Mutant 12 vs Mutant 7	1544.5	0.9974	0.1	0.1
	Mutant 12 vs Mutant 8	22.92	0.8514	0.1	0.1
	Mutant 6 vs Mutant 7	1335.7	0.997	0.1	0.1
	Mutant 6 vs Mutant 8	500.47	0.9921	0.1	0.1
	Mutant 7 vs Mutant 8	1246.4	0.9968	0.1	0.1

## Sheet: S2.4 Bioactive compound_Mutant6
	Presence of bio-active compounds in Mutant 6 relative to the parent
	S. No.	Metabolite set	Metabolite name	Fold change (FC)	log2(FC)	p-value	-log10(p)
	1	Hydroxybenzaldehyde	Protocatechuate (Hydroxybenzoic acid)	12.371	3.6289	0.032406	1.4894
	2	Hydroxybenzaldehyde	Protocatechualdehyde (3,4- Dihydroxybenzaldehyde)	0.21373	-2.2261	0.0078107	2.1073
	3	Hydroxybenzaldehyde	Salicyl alcohol (2-Hydroxybenzyl alcohol)	0.11774	-3.0864	0.0091691	2.0377
	4	Hydroxybenzaldehyde	Benzaldehyde	5.916	2.5646	0.0013276	2.8769
	5	Hydroxycinnamic acids	2-Hydroxycinnamic acid (2-coumarate)	4.8555	2.2796	0.0002213	3.655
	6	Indole derivatives	Indole-3-methyl acetate	4.9505	2.3076	0.00025884	3.587
	7	Indole derivatives	indole-3-acetaldoxime	0.13914	-2.8454	0.001355	2.8681
	8	Indole derivatives	Indole-3-methanamine (3-(aminomethyl)indole)	0.056743	-4.1394	0.0040332	2.3943
	9	Indole derivatives	Indoleacetaldehyde	0.13181	-2.9235	0.0050467	2.297
	10	Indole derivatives	Indole-3-acetonitrile	4.279	2.0973	0.0085061	2.0703
	11	Indole derivatives	Indole-3-acetamide	0.262	-1.9324	0.037388	1.4273
	12	Indole derivatives	5,6-dihydroxyindole	0.11661	-3.1003	0.044445	1.3522
	13	Indole derivatives	L-tryptophan	0.10618	-3.2354	0.00072674	3.1386
	14	Indole derivatives	N-acetylserotonin	12.757	3.6732	0.032602	1.4868
	15	Vitamin B complex	Pyridoxine (Vitamin B6)	0.10177	-3.2966	0.0012543	2.9016
	16	Vitamin B complex	6,7-dimethyl-8-(1-D-ribityl)lumazine	4.8555	2.2796	0.0002213	3.655
	17	Vitamin B complex	Nicotinamide (Niacinamide/VitaminB3)	7.6244	2.9306	0.019831	1.7027
	*Fold change represents peak intensity of metabolite in mutant/peak intensity of metabolite in parent
